# Supplementary material for: Recombinant TP-84 Bacteriophage Glycosylase–Depolymerase Confers Activity against Thermostable Geobacillus stearothermophilus via Capsule Degradation
Source: Int J Mol Sci. 2024 Jan 5;25(2):722. doi: 10.3390/ijms25020722 (PMC10815759; doi:10.3390/ijms25020722)
Supplement: Supplementary file 1 [file ijms-25-00722-s001.zip]

Archive with 3 entries (3 files):
- Supplementary File S1_pET21-TP84_26.gbk
- Supplementary File S2_pET21-HisTP84_26.gbk
- Supplementary File S3.pdf
