# Supplementary material for: Recombinant TP-84 Bacteriophage Glycosylase–Depolymerase Confers Activity against Thermostable Geobacillus stearothermophilus via Capsule Degradation
Source: Int J Mol Sci. 2024 Jan 5;25(2):722. doi: 10.3390/ijms25020722 (PMC10815759; doi:10.3390/ijms25020722)
Supplement: Supplementary file 1 [file ijms-25-00722-s001.zip › Supplementary File S1_pET21-TP84_26.gbk]

LOCUS       Supplementary_fi        8363 bp DNA     circular SYN 17-NOV-2023
DEFINITION  .
ACCESSION   .
VERSION     .
KEYWORDS    pET21d(+)_TP84_26
SOURCE      synthetic DNA construct
  ORGANISM  synthetic DNA construct
REFERENCE   1  (bases 1 to 8363)
  AUTHORS   Agnieszka Ozog
  TITLE     Direct Submission
  JOURNAL   Exported Jan 4, 2024 from SnapGene 7.0.3
            https://www.snapgene.com
FEATURES             Location/Qualifiers
     source          1..8363
                     /mol_type="other DNA"
                     /organism="synthetic DNA construct"
     source          108..3083
                     /note="color: #ffffff"
     promoter        21..39
                     /label=T7 promoter
                     /note="promoter for bacteriophage T7 RNA polymerase"
                     /note="color: #ffffff; direction: RIGHT"
     protein_bind    40..64
                     /label=lac operator
                     /bound_moiety="lac repressor encoded by lacI"
                     /note="The lac repressor binds to the lac operator to 
                     inhibit transcription in E. coli. This inhibition can be 
                     relieved by adding lactose or 
                     isopropyl-beta-D-thiogalactopyranoside (IPTG)."
                     /note="color: #31849b"
     RBS             79..101
                     /note="efficient ribosome binding site from bacteriophage 
                     T7 gene 10 (Olins and Rangwala, 1989)"
                     /note="color: #a6acb3"
     CDS             108..3083
                     /codon_start=1
                     /label=TP84_26 capsule depolymerase
                     /note="color: #cc99ff"
                     /translation="MTKQKRVMTWSLRIQNDDYRHDIERYGNKITSIGFHEFNVDAQGR
                     IAIYRLGPQKDAQGSFTSFTDATTYDRYAPGRTLWPNYIEKDMKRWPHIEYYMQFVIFG
                     PETVSRLLDSQTAQDNFINNLKTVVARFRKDQNGNDLGYTGIEIDCEGSFSDSKWDTRA
                     GDDVKYINLLKRIKNEVIIDANPDFKLRINAHAMWGDGIPDYYRFHNYKLFAESTDKNG
                     NPLLDEVQIMTYDFSWSGSAPGPSTPLWWMRNVAEWVKQCFDPSVNPNAKCTIDNVYLG
                     GAGYGRRWPIHSDDNWGSTVTYRDLVDWQNGYLIHHLGGGQLADQDFIPLNAFNDPNSD
                     NQIMLMHQYDYFKARHMKRYDSMGQTTVRVSEYNGIEYATAYSKTQHAKISGLAGVTGV
                     KGVSEPTHNLSPYDNPKRGETVTIDFGNGQSYTFQAYQTKRVPYVPTAIKDANGKITGY
                     ACQLSEQPETVLTYTLNVPQAGTYKIGAIVSFPFYNYTKLGGHINGAPFTIGGDNLPDY
                     YPMMFKACHIWDLGTHSLNAGANTITIEGPMSAHGTIIFGFFACQSLTLEVIGGYMDCE
                     STIYPYKKRDGSDARLPAQFALTSEVLQQSPRPVIMWEDVFRQYLNDEFVQQYGLEATT
                     YYRLTGQKKDYGGGTIEEWTDDVLTGCYALVDNGFTQGHWPVETDENGTACARFRPNDP
                     KNNGVTSGQLVLNYTYKTTNISCEVQFKVKSGRRAGIRFASTGPGDGYVFLIDYQTQEA
                     MMFYETAGSSQLVASASLGDRRADYDELITLKVLVNNGKCRCYFGNVMFFMDMNLPHMS
                     PGGIGFVATNCDAYLYKLSIGTTERWETLERFSVIIDGQEYKMGEISRPGINRDQWGFL
                     IYSGFNEYNTREVLPDGSRPEISLDYVFKPIHVPSWTGKKKITIKLIDAGLWYKQLYIG
                     DANGMSIAYAGDEESFDRAMNIAVHEYGCKGIGLWVLGQADPRIFETLPDVVPWHPDPN
                     EN"
     CDS             3111..3128
                     /codon_start=1
                     /product="6xHis affinity tag"
                     /label=6xHis
                     /note="color: #cc99b2"
                     /translation="HHHHHH"
     terminator      3195..3242
                     /label=T7 terminator
                     /note="transcription terminator for bacteriophage T7 RNA 
                     polymerase"
                     /note="color: #ffffff"
     rep_origin      3279..3734
                     /direction=RIGHT
                     /label=f1 ori
                     /note="f1 bacteriophage origin of replication; arrow 
                     indicates direction of (+) strand synthesis"
                     /note="color: #ffff00"
     promoter        3761..3865
                     /gene="bla"
                     /label=AmpR promoter
                     /note="color: #ffffff; direction: RIGHT"
     CDS             3866..4726
                     /codon_start=1
                     /gene="bla"
                     /product="beta-lactamase"
                     /label=AmpR
                     /note="confers resistance to ampicillin, carbenicillin, and
                     related antibiotics"
                     /note="This feature has 2 segments:
                        1: 3866 .. 3934 / #ccffcc / signal sequence
                        2: 3935 .. 4726 / #ccffcc
                     Cleavage site after base 3934"
                     /translation="MSIQHFRVALIPFFAAFCLPVFAHPETLVKVKDAEDQLGARVGYI
                     ELDLNSGKILESFRPEERFPMMSTFKVLLCGAVLSRIDAGQEQLGRRIHYSQNDLVEYS
                     PVTEKHLTDGMTVRELCSAAITMSDNTAANLLLTTIGGPKELTAFLHNMGDHVTRLDRW
                     EPELNEAIPNDERDTTMPAAMATTLRKLLTGELLTLASRQQLIDWMEADKVAGPLLRSA
                     LPAGWFIADKSGAGERGSRGIIAALGPDGKPSRIVVIYTTGSQATMDERNRQIAEIGAS
                     LIKHW"
     rep_origin      4897..5485
                     /direction=RIGHT
                     /label=ori
                     /note="high-copy-number ColE1/pMB1/pBR322/pUC origin of 
                     replication"
                     /note="color: #ffff00"
     misc_feature    5671..5813
                     /label=bom
                     /note="basis of mobility region from pBR322"
                     /note="color: #a6acb3"
     CDS             complement(5915..6106)
                     /codon_start=1
                     /gene="rop"
                     /product="Rop protein, which maintains plasmids at low copy
                     number"
                     /label=rop
                     /note="color: #993366"
                     /translation="MTKQEKTALNMARFIRSQTLTLLEKLNELDADEQADICESLHDHA
                     DELYRSCLARFGDDGENL"
     CDS             complement(6915..7997)
                     /codon_start=1
                     /gene="lacI"
                     /product="lac repressor"
                     /label=lacI
                     /note="The lac repressor binds to the lac operator to 
                     inhibit transcription in E. coli. This inhibition can be 
                     relieved by adding lactose or 
                     isopropyl-beta-D-thiogalactopyranoside (IPTG)."
                     /note="color: #993366"
                     /translation="MKPVTLYDVAEYAGVSYQTVSRVVNQASHVSAKTREKVEAAMAEL
                     NYIPNRVAQQLAGKQSLLIGVATSSLALHAPSQIVAAIKSRADQLGASVVVSMVERSGV
                     EACKAAVHNLLAQRVSGLIINYPLDDQDAIAVEAACTNVPALFLDVSDQTPINSIIFSH
                     EDGTRLGVEHLVALGHQQIALLAGPLSSVSARLRLAGWHKYLTRNQIQPIAEREGDWSA
                     MSGFQQTMQMLNEGIVPTAMLVANDQMALGAMRAITESGLRVGADISVVGYDDTEDSSC
                     YIPPLTTIKQDFRLLGQTSVDRLLQLSQGQAVKGNQLLPVSLVKRKTTLAPNTQTASPR
                     ALADSLMQLARQVSRLESGQ"
     promoter        complement(7998..8075)
                     /gene="lacI"
                     /label=lacI promoter
                     /note="color: #ffffff; direction: LEFT"
ORIGIN
        1 agatctcgat cccgcgaaat taatacgact cactataggg gaattgtgag cggataacaa
       61 ttcccctcta gaaataattt tgtttaactt taagaaggag atataccatg acgaaacaaa
      121 aacgtgtgat gacatggtca ctgcggattc aaaacgatga ctatcgacac gacatcgaac
      181 gttatggaaa caagatcaca tcgatcggat tccatgaatt caatgtcgat gcacagggcc
      241 ggatcgccat ctatcgtcta gggccacaaa aggatgcaca gggatcgttc acatccttca
      301 cagatgccac cacatatgat cgttatgcgc cagggcggac attatggccg aattacatcg
      361 aaaaagacat gaagcggtgg ccgcatatcg aatattacat gcagtttgtt atattcggtc
      421 cagaaacggt gtcacgactg ctggattcac aaacggcgca ggataacttt atcaacaatc
      481 tgaaaacggt cgtggccaga ttccgaaagg atcagaacgg aaatgatctg ggatacaccg
      541 ggatcgaaat cgactgcgaa ggatcattca gtgattcgaa atgggataca cgcgccgggg
      601 atgatgtgaa gtatatcaat ctattgaaac ggattaaaaa tgaagtgatc atcgatgcga
      661 atccagattt taaattacgg atcaacgcac atgcgatgtg gggcgatgga atcccggatt
      721 attatcgatt ccataactat aaattgtttg ccgaatccac cgataaaaac ggaaatccgt
      781 tgctggatga agtgcagatc atgacgtatg acttttcctg gtctggatct gcgccagggc
      841 catcgacacc attgtggtgg atgcgaaatg tggccgaatg ggtgaaacag tgttttgatc
      901 catcggtgaa tccgaacgca aaatgcacga ttgacaatgt gtatctgggc ggcgcagggt
      961 atggccgcag atggccgatt cattcggatg ataactgggg atcgacagtg acatatcggg
     1021 atctcgttga ctggcaaaac ggttatttga tccaccacct gggcggcggc caactggcag
     1081 accaggattt tatcccttta aatgcgttta atgatccaaa cagtgacaac cagatcatgc
     1141 tgatgcatca atatgactat ttcaaagcgc gtcacatgaa gcgatatgat tcgatggggc
     1201 agacgacagt gcgtgtatcc gaatataacg gcatcgaata tgcaacggcc tattcaaaga
     1261 cgcaacatgc taaaattagc ggtctggcag gggtgacagg ggtgaaaggt gtcagcgaac
     1321 cgacacacaa cctttcacca tatgataatc cgaaacgcgg tgaaacagtc accattgatt
     1381 ttgggaatgg ccagtcatac acattccagg cataccaaac gaaacgtgtg ccgtatgtac
     1441 cgacagcaat caaagatgca aacggaaaaa taacaggata tgcgtgtcag ttatccgaac
     1501 agccagaaac tgttttgaca tacacgttaa atgtgccgca agctggaaca tacaagatcg
     1561 gcgcaattgt gtcatttcca ttttataact atacgaaact aggtggacac ataaatggcg
     1621 caccattcac gatcggcggc gacaatttac cagactatta tccgatgatg ttcaaagcat
     1681 gtcacatctg ggatcttggc acacattcat tgaacgccgg agcaaacacc atcacgatcg
     1741 aagggcctat gtctgcacat ggcacgatca ttttcggctt ttttgcgtgt caatcactga
     1801 cactggaagt gatcggcgga tatatggact gcgaatcgac aatatatcct tacaaaaaac
     1861 gtgatggatc agatgccaga ctgcctgcac aattcgcact gacatcggaa gtattgcaac
     1921 aatcgccgcg gccagtgatc atgtgggaag atgtattcag acagtatttg aatgatgaat
     1981 ttgttcaaca atacggcctg gaagctacaa cctattacag attgacagga cagaaaaaag
     2041 actatggcgg cggcacgatt gaagaatgga cagatgacgt gctgactgga tgttatgcgc
     2101 tagtggacaa cggattcaca caaggtcact ggccagtgga aacagacgaa aacggcacag
     2161 cgtgtgcaag attccggcct aatgatccga aaaacaacgg tgtgacatct ggacagttag
     2221 ttttgaatta cacatataaa accacgaaca tttcctgcga agtgcaattc aaagtgaaat
     2281 cgggtagacg cgccgggatc agattcgcat ccactggacc aggggatgga tatgtctttt
     2341 taatcgatta tcaaacacag gaagccatga tgttctatga aaccgctgga tcatcgcaac
     2401 tggtggccag tgcatccctg ggggatagaa gggccgacta tgatgaattg atcacattga
     2461 aagtcctggt caataacgga aaatgtcggt gctatttcgg caacgtgatg ttctttatgg
     2521 atatgaatct gccgcacatg tcgccaggcg gcatcggatt cgtggcaaca aattgcgatg
     2581 cctatctata taaactatcc atcggaacga ctgaacgatg ggaaacactt gaacgattca
     2641 gtgtcatcat cgatggccag gaatataaga tgggcgaaat cagcagaccg ggaatcaacc
     2701 gggatcagtg gggatttttg atatattctg gattcaatga atacaacacc agggaagtcc
     2761 tgccggatgg atcgcggcca gaaatcagtc tggactatgt atttaaaccg atccatgtgc
     2821 catcctggac cgggaaaaag aagatcacga tcaagctgat cgatgccggg ctatggtata
     2881 aacagctata catcggcgat gcaaacggca tgtcgatcgc atacgcaggg gatgaagaat
     2941 cgttcgacag ggcgatgaac atcgcggtgc atgaatatgg atgcaaaggg atcggtttgt
     3001 gggtattagg tcaagcagat ccgcgcatct ttgaaacatt gccggatgta gtgccgtggc
     3061 atccagatcc gaacgaaaac taagtcgaca agcttgcggc cgcactcgag caccaccacc
     3121 accaccactg agatccggct gctaacaaag cccgaaagga agctgagttg gctgctgcca
     3181 ccgctgagca ataactagca taaccccttg gggcctctaa acgggtcttg aggggttttt
     3241 tgctgaaagg aggaactata tccggattgg cgaatgggac gcgccctgta gcggcgcatt
     3301 aagcgcggcg ggtgtggtgg ttacgcgcag cgtgaccgct acacttgcca gcgccctagc
     3361 gcccgctcct ttcgctttct tcccttcctt tctcgccacg ttcgccggct ttccccgtca
     3421 agctctaaat cgggggctcc ctttagggtt ccgatttagt gctttacggc acctcgaccc
     3481 caaaaaactt gattagggtg atggttcacg tagtgggcca tcgccctgat agacggtttt
     3541 tcgccctttg acgttggagt ccacgttctt taatagtgga ctcttgttcc aaactggaac
     3601 aacactcaac cctatctcgg tctattcttt tgatttataa gggattttgc cgatttcggc
     3661 ctattggtta aaaaatgagc tgatttaaca aaaatttaac gcgaatttta acaaaatatt
     3721 aacgtttaca atttcaggtg gcacttttcg gggaaatgtg cgcggaaccc ctatttgttt
     3781 atttttctaa atacattcaa atatgtatcc gctcatgaga caataaccct gataaatgct
     3841 tcaataatat tgaaaaagga agagtatgag tattcaacat ttccgtgtcg cccttattcc
     3901 cttttttgcg gcattttgcc ttcctgtttt tgctcaccca gaaacgctgg tgaaagtaaa
     3961 agatgctgaa gatcagttgg gtgcacgagt gggttacatc gaactggatc tcaacagcgg
     4021 taagatcctt gagagttttc gccccgaaga acgttttcca atgatgagca cttttaaagt
     4081 tctgctatgt ggcgcggtat tatcccgtat tgacgccggg caagagcaac tcggtcgccg
     4141 catacactat tctcagaatg acttggttga gtactcacca gtcacagaaa agcatcttac
     4201 ggatggcatg acagtaagag aattatgcag tgctgccata accatgagtg ataacactgc
     4261 ggccaactta cttctgacaa cgatcggagg accgaaggag ctaaccgctt ttttgcacaa
     4321 catgggggat catgtaactc gccttgatcg ttgggaaccg gagctgaatg aagccatacc
     4381 aaacgacgag cgtgacacca cgatgcctgc agcaatggca acaacgttgc gcaaactatt
     4441 aactggcgaa ctacttactc tagcttcccg gcaacaatta atagactgga tggaggcgga
     4501 taaagttgca ggaccacttc tgcgctcggc ccttccggct ggctggttta ttgctgataa
     4561 atctggagcc ggtgagcgtg ggtctcgcgg tatcattgca gcactggggc cagatggtaa
     4621 gccctcccgt atcgtagtta tctacacgac ggggagtcag gcaactatgg atgaacgaaa
     4681 tagacagatc gctgagatag gtgcctcact gattaagcat tggtaactgt cagaccaagt
     4741 ttactcatat atactttaga ttgatttaaa acttcatttt taatttaaaa ggatctaggt
     4801 gaagatcctt tttgataatc tcatgaccaa aatcccttaa cgtgagtttt cgttccactg
     4861 agcgtcagac cccgtagaaa agatcaaagg atcttcttga gatccttttt ttctgcgcgt
     4921 aatctgctgc ttgcaaacaa aaaaaccacc gctaccagcg gtggtttgtt tgccggatca
     4981 agagctacca actctttttc cgaaggtaac tggcttcagc agagcgcaga taccaaatac
     5041 tgtccttcta gtgtagccgt agttaggcca ccacttcaag aactctgtag caccgcctac
     5101 atacctcgct ctgctaatcc tgttaccagt ggctgctgcc agtggcgata agtcgtgtct
     5161 taccgggttg gactcaagac gatagttacc ggataaggcg cagcggtcgg gctgaacggg
     5221 gggttcgtgc acacagccca gcttggagcg aacgacctac accgaactga gatacctaca
     5281 gcgtgagcta tgagaaagcg ccacgcttcc cgaagggaga aaggcggaca ggtatccggt
     5341 aagcggcagg gtcggaacag gagagcgcac gagggagctt ccagggggaa acgcctggta
     5401 tctttatagt cctgtcgggt ttcgccacct ctgacttgag cgtcgatttt tgtgatgctc
     5461 gtcagggggg cggagcctat ggaaaaacgc cagcaacgcg gcctttttac ggttcctggc
     5521 cttttgctgg ccttttgctc acatgttctt tcctgcgtta tcccctgatt ctgtggataa
     5581 ccgtattacc gcctttgagt gagctgatac cgctcgccgc agccgaacga ccgagcgcag
     5641 cgagtcagtg agcgaggaag cggaagagcg cctgatgcgg tattttctcc ttacgcatct
     5701 gtgcggtatt tcacaccgca tatatggtgc actctcagta caatctgctc tgatgccgca
     5761 tagttaagcc agtatacact ccgctatcgc tacgtgactg ggtcatggct gcgccccgac
     5821 acccgccaac acccgctgac gcgccctgac gggcttgtct gctcccggca tccgcttaca
     5881 gacaagctgt gaccgtctcc gggagctgca tgtgtcagag gttttcaccg tcatcaccga
     5941 aacgcgcgag gcagctgcgg taaagctcat cagcgtggtc gtgaagcgat tcacagatgt
     6001 ctgcctgttc atccgcgtcc agctcgttga gtttctccag aagcgttaat gtctggcttc
     6061 tgataaagcg ggccatgtta agggcggttt tttcctgttt ggtcactgat gcctccgtgt
     6121 aagggggatt tctgttcatg ggggtaatga taccgatgaa acgagagagg atgctcacga
     6181 tacgggttac tgatgatgaa catgcccggt tactggaacg ttgtgagggt aaacaactgg
     6241 cggtatggat gcggcgggac cagagaaaaa tcactcaggg tcaatgccag cgcttcgtta
     6301 atacagatgt aggtgttcca cagggtagcc agcagcatcc tgcgatgcag atccggaaca
     6361 taatggtgca gggcgctgac ttccgcgttt ccagacttta cgaaacacgg aaaccgaaga
     6421 ccattcatgt tgttgctcag gtcgcagacg ttttgcagca gcagtcgctt cacgttcgct
     6481 cgcgtatcgg tgattcattc tgctaaccag taaggcaacc ccgccagcct agccgggtcc
     6541 tcaacgacag gagcacgatc atgcgcaccc gtggggccgc catgccggcg ataatggcct
     6601 gcttctcgcc gaaacgtttg gtggcgggac cagtgacgaa ggcttgagcg agggcgtgca
     6661 agattccgaa taccgcaagc gacaggccga tcatcgtcgc gctccagcga aagcggtcct
     6721 cgccgaaaat gacccagagc gctgccggca cctgtcctac gagttgcatg ataaagaaga
     6781 cagtcataag tgcggcgacg atagtcatgc cccgcgccca ccggaaggag ctgactgggt
     6841 tgaaggctct caagggcatc ggtcgagatc ccggtgccta atgagtgagc taacttacat
     6901 taattgcgtt gcgctcactg cccgctttcc agtcgggaaa cctgtcgtgc cagctgcatt
     6961 aatgaatcgg ccaacgcgcg gggagaggcg gtttgcgtat tgggcgccag ggtggttttt
     7021 cttttcacca gtgagacggg caacagctga ttgcccttca ccgcctggcc ctgagagagt
     7081 tgcagcaagc ggtccacgct ggtttgcccc agcaggcgaa aatcctgttt gatggtggtt
     7141 aacggcggga tataacatga gctgtcttcg gtatcgtcgt atcccactac cgagatatcc
     7201 gcaccaacgc gcagcccgga ctcggtaatg gcgcgcattg cgcccagcgc catctgatcg
     7261 ttggcaacca gcatcgcagt gggaacgatg ccctcattca gcatttgcat ggtttgttga
     7321 aaaccggaca tggcactcca gtcgccttcc cgttccgcta tcggctgaat ttgattgcga
     7381 gtgagatatt tatgccagcc agccagacgc agacgcgccg agacagaact taatgggccc
     7441 gctaacagcg cgatttgctg gtgacccaat gcgaccagat gctccacgcc cagtcgcgta
     7501 ccgtcttcat gggagaaaat aatactgttg atgggtgtct ggtcagagac atcaagaaat
     7561 aacgccggaa cattagtgca ggcagcttcc acagcaatgg catcctggtc atccagcgga
     7621 tagttaatga tcagcccact gacgcgttgc gcgagaagat tgtgcaccgc cgctttacag
     7681 gcttcgacgc cgcttcgttc taccatcgac accaccacgc tggcacccag ttgatcggcg
     7741 cgagatttaa tcgccgcgac aatttgcgac ggcgcgtgca gggccagact ggaggtggca
     7801 acgccaatca gcaacgactg tttgcccgcc agttgttgtg ccacgcggtt gggaatgtaa
     7861 ttcagctccg ccatcgccgc ttccactttt tcccgcgttt tcgcagaaac gtggctggcc
     7921 tggttcacca cgcgggaaac ggtctgataa gagacaccgg catactctgc gacatcgtat
     7981 aacgttactg gtttcacatt caccaccctg aattgactct cttccgggcg ctatcatgcc
     8041 ataccgcgaa aggttttgcg ccattcgatg gtgtccggga tctcgacgct ctcccttatg
     8101 cgactcctgc attaggaagc agcccagtag taggttgagg ccgttgagca ccgccgccgc
     8161 aaggaatggt gcatgcaagg agatggcgcc caacagtccc ccggccacgg ggcctgccac
     8221 catacccacg ccgaaacaag cgctcatgag cccgaagtgg cgagcccgat cttccccatc
     8281 ggtgatgtcg gcgatatagg cgccagcaac cgcacctgtg gcgccggtga tgccggccac
     8341 gatgcgtccg gcgtagagga tcg
//
