# Supplementary material for: Recombinant TP-84 Bacteriophage Glycosylase–Depolymerase Confers Activity against Thermostable Geobacillus stearothermophilus via Capsule Degradation
Source: Int J Mol Sci. 2024 Jan 5;25(2):722. doi: 10.3390/ijms25020722 (PMC10815759; doi:10.3390/ijms25020722)
Supplement: Supplementary file 1 [file ijms-25-00722-s001.zip › Supplementary File S2_pET21-HisTP84_26.gbk]

LOCUS       Supplementary_fi        8399 bp DNA     circular SYN 20-NOV-2023
DEFINITION  .
ACCESSION   .
VERSION     .
KEYWORDS    pET21d(+)_His6-TP84_26
SOURCE      synthetic DNA construct
  ORGANISM  synthetic DNA construct
REFERENCE   1  (bases 1 to 8399)
  AUTHORS   Agnieszka Ozog
  TITLE     Direct Submission
  JOURNAL   Exported Jan 4, 2024 from SnapGene 7.0.3
            https://www.snapgene.com
FEATURES             Location/Qualifiers
     source          1..8399
                     /mol_type="other DNA"
                     /organism="synthetic DNA construct"
     source          144..3119
                     /note="color: #ffffff"
     promoter        21..39
                     /label=T7 promoter
                     /note="promoter for bacteriophage T7 RNA polymerase"
                     /note="color: #ffffff; direction: RIGHT"
     protein_bind    40..64
                     /label=lac operator
                     /bound_moiety="lac repressor encoded by lacI"
                     /note="The lac repressor binds to the lac operator to 
                     inhibit transcription in E. coli. This inhibition can be 
                     relieved by adding lactose or 
                     isopropyl-beta-D-thiogalactopyranoside (IPTG)."
                     /note="color: #31849b"
     RBS             79..101
                     /note="efficient ribosome binding site from bacteriophage 
                     T7 gene 10 (Olins and Rangwala, 1989)"
                     /note="color: #a6acb3"
     CDS             111..3119
                     /codon_start=1
                     /label=His6-TP84_26 capsule depolymerase
                     /note="This feature has 4 segments:
                        1:  111 ..  122 / #ffffff
                        2:  123 ..  140 / #ffff00 / His6-tag
                        3:  141 ..  143 / #ffffff
                        4:  144 .. 3119 / #cc99ff / TP84_26 capsule 
                     depolymerase"
                     /translation="MRGSHHHHHHSMTKQKRVMTWSLRIQNDDYRHDIERYGNKITSIG
                     FHEFNVDAQGRIAIYRLGPQKDAQGSFTSFTDATTYDRYAPGRTLWPNYIEKDMKRWPH
                     IEYYMQFVIFGPETVSRLLDSQTAQDNFINNLKTVVARFRKDQNGNDLGYTGIEIDCEG
                     SFSDSKWDTRAGDDVKYINLLKRIKNEVIIDANPDFKLRINAHAMWGDGIPDYYRFHNY
                     KLFAESTDKNGNPLLDEVQIMTYDFSWSGSAPGPSTPLWWMRNVAEWVKQCFDPSVNPN
                     AKCTIDNVYLGGAGYGRRWPIHSDDNWGSTVTYRDLVDWQNGYLIHHLGGGQLADQDFI
                     PLNAFNDPNSDNQIMLMHQYDYFKARHMKRYDSMGQTTVRVSEYNGIEYATAYSKTQHA
                     KISGLAGVTGVKGVSEPTHNLSPYDNPKRGETVTIDFGNGQSYTFQAYQTKRVPYVPTA
                     IKDANGKITGYACQLSEQPETVLTYTLNVPQAGTYKIGAIVSFPFYNYTKLGGHINGAP
                     FTIGGDNLPDYYPMMFKACHIWDLGTHSLNAGANTITIEGPMSAHGTIIFGFFACQSLT
                     LEVIGGYMDCESTIYPYKKRDGSDARLPAQFALTSEVLQQSPRPVIMWEDVFRQYLNDE
                     FVQQYGLEATTYYRLTGQKKDYGGGTIEEWTDDVLTGCYALVDNGFTQGHWPVETDENG
                     TACARFRPNDPKNNGVTSGQLVLNYTYKTTNISCEVQFKVKSGRRAGIRFASTGPGDGY
                     VFLIDYQTQEAMMFYETAGSSQLVASASLGDRRADYDELITLKVLVNNGKCRCYFGNVM
                     FFMDMNLPHMSPGGIGFVATNCDAYLYKLSIGTTERWETLERFSVIIDGQEYKMGEISR
                     PGINRDQWGFLIYSGFNEYNTREVLPDGSRPEISLDYVFKPIHVPSWTGKKKITIKLID
                     AGLWYKQLYIGDANGMSIAYAGDEESFDRAMNIAVHEYGCKGIGLWVLGQADPRIFETL
                     PDVVPWHPDPNEN"
     misc_feature    123..140
                     /label=His6 tag
                     /note="color: #ffff00"
     terminator      3231..3278
                     /label=T7 terminator
                     /note="transcription terminator for bacteriophage T7 RNA 
                     polymerase"
                     /note="color: #ffffff"
     rep_origin      3315..3770
                     /direction=RIGHT
                     /label=f1 ori
                     /note="f1 bacteriophage origin of replication; arrow 
                     indicates direction of (+) strand synthesis"
                     /note="color: #ffff00"
     promoter        3797..3901
                     /gene="bla"
                     /label=AmpR promoter
                     /note="color: #ffffff; direction: RIGHT"
     CDS             3902..4762
                     /codon_start=1
                     /gene="bla"
                     /product="beta-lactamase"
                     /label=AmpR
                     /note="confers resistance to ampicillin, carbenicillin, and
                     related antibiotics"
                     /note="This feature has 2 segments:
                        1: 3902 .. 3970 / #ccffcc / signal sequence
                        2: 3971 .. 4762 / #ccffcc
                     Cleavage site after base 3970"
                     /translation="MSIQHFRVALIPFFAAFCLPVFAHPETLVKVKDAEDQLGARVGYI
                     ELDLNSGKILESFRPEERFPMMSTFKVLLCGAVLSRIDAGQEQLGRRIHYSQNDLVEYS
                     PVTEKHLTDGMTVRELCSAAITMSDNTAANLLLTTIGGPKELTAFLHNMGDHVTRLDRW
                     EPELNEAIPNDERDTTMPAAMATTLRKLLTGELLTLASRQQLIDWMEADKVAGPLLRSA
                     LPAGWFIADKSGAGERGSRGIIAALGPDGKPSRIVVIYTTGSQATMDERNRQIAEIGAS
                     LIKHW"
     rep_origin      4933..5521
                     /direction=RIGHT
                     /label=ori
                     /note="high-copy-number ColE1/pMB1/pBR322/pUC origin of 
                     replication"
                     /note="color: #ffff00"
     misc_feature    5707..5849
                     /label=bom
                     /note="basis of mobility region from pBR322"
                     /note="color: #a6acb3"
     CDS             complement(5951..6142)
                     /codon_start=1
                     /gene="rop"
                     /product="Rop protein, which maintains plasmids at low copy
                     number"
                     /label=rop
                     /note="color: #993366"
                     /translation="MTKQEKTALNMARFIRSQTLTLLEKLNELDADEQADICESLHDHA
                     DELYRSCLARFGDDGENL"
     CDS             complement(6951..8033)
                     /codon_start=1
                     /gene="lacI"
                     /product="lac repressor"
                     /label=lacI
                     /note="The lac repressor binds to the lac operator to 
                     inhibit transcription in E. coli. This inhibition can be 
                     relieved by adding lactose or 
                     isopropyl-beta-D-thiogalactopyranoside (IPTG)."
                     /note="color: #993366"
                     /translation="MKPVTLYDVAEYAGVSYQTVSRVVNQASHVSAKTREKVEAAMAEL
                     NYIPNRVAQQLAGKQSLLIGVATSSLALHAPSQIVAAIKSRADQLGASVVVSMVERSGV
                     EACKAAVHNLLAQRVSGLIINYPLDDQDAIAVEAACTNVPALFLDVSDQTPINSIIFSH
                     EDGTRLGVEHLVALGHQQIALLAGPLSSVSARLRLAGWHKYLTRNQIQPIAEREGDWSA
                     MSGFQQTMQMLNEGIVPTAMLVANDQMALGAMRAITESGLRVGADISVVGYDDTEDSSC
                     YIPPLTTIKQDFRLLGQTSVDRLLQLSQGQAVKGNQLLPVSLVKRKTTLAPNTQTASPR
                     ALADSLMQLARQVSRLESGQ"
     promoter        complement(8034..8111)
                     /gene="lacI"
                     /label=lacI promoter
                     /note="color: #ffffff; direction: LEFT"
ORIGIN
        1 agatctcgat cccgcgaaat taatacgact cactataggg gaattgtgag cggataacaa
       61 ttcccctcta gaaataattt tgtttaactt taagaaggag atataccatg atgagaggat
      121 ctcatcatca tcaccatcat tccatgacga aacaaaaacg tgtgatgaca tggtcactgc
      181 ggattcaaaa cgatgactat cgacacgaca tcgaacgtta tggaaacaag atcacatcga
      241 tcggattcca tgaattcaat gtcgatgcac agggccggat cgccatctat cgtctagggc
      301 cacaaaagga tgcacaggga tcgttcacat ccttcacaga tgccaccaca tatgatcgtt
      361 atgcgccagg gcggacatta tggccgaatt acatcgaaaa agacatgaag cggtggccgc
      421 atatcgaata ttacatgcag tttgttatat tcggtccaga aacggtgtca cgactgctgg
      481 attcacaaac ggcgcaggat aactttatca acaatctgaa aacggtcgtg gccagattcc
      541 gaaaggatca gaacggaaat gatctgggat acaccgggat cgaaatcgac tgcgaaggat
      601 cattcagtga ttcgaaatgg gatacacgcg ccggggatga tgtgaagtat atcaatctat
      661 tgaaacggat taaaaatgaa gtgatcatcg atgcgaatcc agattttaaa ttacggatca
      721 acgcacatgc gatgtggggc gatggaatcc cggattatta tcgattccat aactataaat
      781 tgtttgccga atccaccgat aaaaacggaa atccgttgct ggatgaagtg cagatcatga
      841 cgtatgactt ttcctggtct ggatctgcgc cagggccatc gacaccattg tggtggatgc
      901 gaaatgtggc cgaatgggtg aaacagtgtt ttgatccatc ggtgaatccg aacgcaaaat
      961 gcacgattga caatgtgtat ctgggcggcg cagggtatgg ccgcagatgg ccgattcatt
     1021 cggatgataa ctggggatcg acagtgacat atcgggatct cgttgactgg caaaacggtt
     1081 atttgatcca ccacctgggc ggcggccaac tggcagacca ggattttatc cctttaaatg
     1141 cgtttaatga tccaaacagt gacaaccaga tcatgctgat gcatcaatat gactatttca
     1201 aagcgcgtca catgaagcga tatgattcga tggggcagac gacagtgcgt gtatccgaat
     1261 ataacggcat cgaatatgca acggcctatt caaagacgca acatgctaaa attagcggtc
     1321 tggcaggggt gacaggggtg aaaggtgtca gcgaaccgac acacaacctt tcaccatatg
     1381 ataatccgaa acgcggtgaa acagtcacca ttgattttgg gaatggccag tcatacacat
     1441 tccaggcata ccaaacgaaa cgtgtgccgt atgtaccgac agcaatcaaa gatgcaaacg
     1501 gaaaaataac aggatatgcg tgtcagttat ccgaacagcc agaaactgtt ttgacataca
     1561 cgttaaatgt gccgcaagct ggaacataca agatcggcgc aattgtgtca tttccatttt
     1621 ataactatac gaaactaggt ggacacataa atggcgcacc attcacgatc ggcggcgaca
     1681 atttaccaga ctattatccg atgatgttca aagcatgtca catctgggat cttggcacac
     1741 attcattgaa cgccggagca aacaccatca cgatcgaagg gcctatgtct gcacatggca
     1801 cgatcatttt cggctttttt gcgtgtcaat cactgacact ggaagtgatc ggcggatata
     1861 tggactgcga atcgacaata tatccttaca aaaaacgtga tggatcagat gccagactgc
     1921 ctgcacaatt cgcactgaca tcggaagtat tgcaacaatc gccgcggcca gtgatcatgt
     1981 gggaagatgt attcagacag tatttgaatg atgaatttgt tcaacaatac ggcctggaag
     2041 ctacaaccta ttacagattg acaggacaga aaaaagacta tggcggcggc acgattgaag
     2101 aatggacaga tgacgtgctg actggatgtt atgcgctagt ggacaacgga ttcacacaag
     2161 gtcactggcc agtggaaaca gacgaaaacg gcacagcgtg tgcaagattc cggcctaatg
     2221 atccgaaaaa caacggtgtg acatctggac agttagtttt gaattacaca tataaaacca
     2281 cgaacatttc ctgcgaagtg caattcaaag tgaaatcggg tagacgcgcc gggatcagat
     2341 tcgcatccac tggaccaggg gatggatatg tctttttaat cgattatcaa acacaggaag
     2401 ccatgatgtt ctatgaaacc gctggatcat cgcaactggt ggccagtgca tccctggggg
     2461 atagaagggc cgactatgat gaattgatca cattgaaagt cctggtcaat aacggaaaat
     2521 gtcggtgcta tttcggcaac gtgatgttct ttatggatat gaatctgccg cacatgtcgc
     2581 caggcggcat cggattcgtg gcaacaaatt gcgatgccta tctatataaa ctatccatcg
     2641 gaacgactga acgatgggaa acacttgaac gattcagtgt catcatcgat ggccaggaat
     2701 ataagatggg cgaaatcagc agaccgggaa tcaaccggga tcagtgggga tttttgatat
     2761 attctggatt caatgaatac aacaccaggg aagtcctgcc ggatggatcg cggccagaaa
     2821 tcagtctgga ctatgtattt aaaccgatcc atgtgccatc ctggaccggg aaaaagaaga
     2881 tcacgatcaa gctgatcgat gccgggctat ggtataaaca gctatacatc ggcgatgcaa
     2941 acggcatgtc gatcgcatac gcaggggatg aagaatcgtt cgacagggcg atgaacatcg
     3001 cggtgcatga atatggatgc aaagggatcg gtttgtgggt attaggtcaa gcagatccgc
     3061 gcatctttga aacattgccg gatgtagtgc cgtggcatcc agatccgaac gaaaactaag
     3121 tcgacaagct tgcggccgca ctcgagcacc accaccacca ccactgagat ccggctgcta
     3181 acaaagcccg aaaggaagct gagttggctg ctgccaccgc tgagcaataa ctagcataac
     3241 cccttggggc ctctaaacgg gtcttgaggg gttttttgct gaaaggagga actatatccg
     3301 gattggcgaa tgggacgcgc cctgtagcgg cgcattaagc gcggcgggtg tggtggttac
     3361 gcgcagcgtg accgctacac ttgccagcgc cctagcgccc gctcctttcg ctttcttccc
     3421 ttcctttctc gccacgttcg ccggctttcc ccgtcaagct ctaaatcggg ggctcccttt
     3481 agggttccga tttagtgctt tacggcacct cgaccccaaa aaacttgatt agggtgatgg
     3541 ttcacgtagt gggccatcgc cctgatagac ggtttttcgc cctttgacgt tggagtccac
     3601 gttctttaat agtggactct tgttccaaac tggaacaaca ctcaacccta tctcggtcta
     3661 ttcttttgat ttataaggga ttttgccgat ttcggcctat tggttaaaaa atgagctgat
     3721 ttaacaaaaa tttaacgcga attttaacaa aatattaacg tttacaattt caggtggcac
     3781 ttttcgggga aatgtgcgcg gaacccctat ttgtttattt ttctaaatac attcaaatat
     3841 gtatccgctc atgagacaat aaccctgata aatgcttcaa taatattgaa aaaggaagag
     3901 tatgagtatt caacatttcc gtgtcgccct tattcccttt tttgcggcat tttgccttcc
     3961 tgtttttgct cacccagaaa cgctggtgaa agtaaaagat gctgaagatc agttgggtgc
     4021 acgagtgggt tacatcgaac tggatctcaa cagcggtaag atccttgaga gttttcgccc
     4081 cgaagaacgt tttccaatga tgagcacttt taaagttctg ctatgtggcg cggtattatc
     4141 ccgtattgac gccgggcaag agcaactcgg tcgccgcata cactattctc agaatgactt
     4201 ggttgagtac tcaccagtca cagaaaagca tcttacggat ggcatgacag taagagaatt
     4261 atgcagtgct gccataacca tgagtgataa cactgcggcc aacttacttc tgacaacgat
     4321 cggaggaccg aaggagctaa ccgctttttt gcacaacatg ggggatcatg taactcgcct
     4381 tgatcgttgg gaaccggagc tgaatgaagc cataccaaac gacgagcgtg acaccacgat
     4441 gcctgcagca atggcaacaa cgttgcgcaa actattaact ggcgaactac ttactctagc
     4501 ttcccggcaa caattaatag actggatgga ggcggataaa gttgcaggac cacttctgcg
     4561 ctcggccctt ccggctggct ggtttattgc tgataaatct ggagccggtg agcgtgggtc
     4621 tcgcggtatc attgcagcac tggggccaga tggtaagccc tcccgtatcg tagttatcta
     4681 cacgacgggg agtcaggcaa ctatggatga acgaaataga cagatcgctg agataggtgc
     4741 ctcactgatt aagcattggt aactgtcaga ccaagtttac tcatatatac tttagattga
     4801 tttaaaactt catttttaat ttaaaaggat ctaggtgaag atcctttttg ataatctcat
     4861 gaccaaaatc ccttaacgtg agttttcgtt ccactgagcg tcagaccccg tagaaaagat
     4921 caaaggatct tcttgagatc ctttttttct gcgcgtaatc tgctgcttgc aaacaaaaaa
     4981 accaccgcta ccagcggtgg tttgtttgcc ggatcaagag ctaccaactc tttttccgaa
     5041 ggtaactggc ttcagcagag cgcagatacc aaatactgtc cttctagtgt agccgtagtt
     5101 aggccaccac ttcaagaact ctgtagcacc gcctacatac ctcgctctgc taatcctgtt
     5161 accagtggct gctgccagtg gcgataagtc gtgtcttacc gggttggact caagacgata
     5221 gttaccggat aaggcgcagc ggtcgggctg aacggggggt tcgtgcacac agcccagctt
     5281 ggagcgaacg acctacaccg aactgagata cctacagcgt gagctatgag aaagcgccac
     5341 gcttcccgaa gggagaaagg cggacaggta tccggtaagc ggcagggtcg gaacaggaga
     5401 gcgcacgagg gagcttccag ggggaaacgc ctggtatctt tatagtcctg tcgggtttcg
     5461 ccacctctga cttgagcgtc gatttttgtg atgctcgtca ggggggcgga gcctatggaa
     5521 aaacgccagc aacgcggcct ttttacggtt cctggccttt tgctggcctt ttgctcacat
     5581 gttctttcct gcgttatccc ctgattctgt ggataaccgt attaccgcct ttgagtgagc
     5641 tgataccgct cgccgcagcc gaacgaccga gcgcagcgag tcagtgagcg aggaagcgga
     5701 agagcgcctg atgcggtatt ttctccttac gcatctgtgc ggtatttcac accgcatata
     5761 tggtgcactc tcagtacaat ctgctctgat gccgcatagt taagccagta tacactccgc
     5821 tatcgctacg tgactgggtc atggctgcgc cccgacaccc gccaacaccc gctgacgcgc
     5881 cctgacgggc ttgtctgctc ccggcatccg cttacagaca agctgtgacc gtctccggga
     5941 gctgcatgtg tcagaggttt tcaccgtcat caccgaaacg cgcgaggcag ctgcggtaaa
     6001 gctcatcagc gtggtcgtga agcgattcac agatgtctgc ctgttcatcc gcgtccagct
     6061 cgttgagttt ctccagaagc gttaatgtct ggcttctgat aaagcgggcc atgttaaggg
     6121 cggttttttc ctgtttggtc actgatgcct ccgtgtaagg gggatttctg ttcatggggg
     6181 taatgatacc gatgaaacga gagaggatgc tcacgatacg ggttactgat gatgaacatg
     6241 cccggttact ggaacgttgt gagggtaaac aactggcggt atggatgcgg cgggaccaga
     6301 gaaaaatcac tcagggtcaa tgccagcgct tcgttaatac agatgtaggt gttccacagg
     6361 gtagccagca gcatcctgcg atgcagatcc ggaacataat ggtgcagggc gctgacttcc
     6421 gcgtttccag actttacgaa acacggaaac cgaagaccat tcatgttgtt gctcaggtcg
     6481 cagacgtttt gcagcagcag tcgcttcacg ttcgctcgcg tatcggtgat tcattctgct
     6541 aaccagtaag gcaaccccgc cagcctagcc gggtcctcaa cgacaggagc acgatcatgc
     6601 gcacccgtgg ggccgccatg ccggcgataa tggcctgctt ctcgccgaaa cgtttggtgg
     6661 cgggaccagt gacgaaggct tgagcgaggg cgtgcaagat tccgaatacc gcaagcgaca
     6721 ggccgatcat cgtcgcgctc cagcgaaagc ggtcctcgcc gaaaatgacc cagagcgctg
     6781 ccggcacctg tcctacgagt tgcatgataa agaagacagt cataagtgcg gcgacgatag
     6841 tcatgccccg cgcccaccgg aaggagctga ctgggttgaa ggctctcaag ggcatcggtc
     6901 gagatcccgg tgcctaatga gtgagctaac ttacattaat tgcgttgcgc tcactgcccg
     6961 ctttccagtc gggaaacctg tcgtgccagc tgcattaatg aatcggccaa cgcgcgggga
     7021 gaggcggttt gcgtattggg cgccagggtg gtttttcttt tcaccagtga gacgggcaac
     7081 agctgattgc ccttcaccgc ctggccctga gagagttgca gcaagcggtc cacgctggtt
     7141 tgccccagca ggcgaaaatc ctgtttgatg gtggttaacg gcgggatata acatgagctg
     7201 tcttcggtat cgtcgtatcc cactaccgag atatccgcac caacgcgcag cccggactcg
     7261 gtaatggcgc gcattgcgcc cagcgccatc tgatcgttgg caaccagcat cgcagtggga
     7321 acgatgccct cattcagcat ttgcatggtt tgttgaaaac cggacatggc actccagtcg
     7381 ccttcccgtt ccgctatcgg ctgaatttga ttgcgagtga gatatttatg ccagccagcc
     7441 agacgcagac gcgccgagac agaacttaat gggcccgcta acagcgcgat ttgctggtga
     7501 cccaatgcga ccagatgctc cacgcccagt cgcgtaccgt cttcatggga gaaaataata
     7561 ctgttgatgg gtgtctggtc agagacatca agaaataacg ccggaacatt agtgcaggca
     7621 gcttccacag caatggcatc ctggtcatcc agcggatagt taatgatcag cccactgacg
     7681 cgttgcgcga gaagattgtg caccgccgct ttacaggctt cgacgccgct tcgttctacc
     7741 atcgacacca ccacgctggc acccagttga tcggcgcgag atttaatcgc cgcgacaatt
     7801 tgcgacggcg cgtgcagggc cagactggag gtggcaacgc caatcagcaa cgactgtttg
     7861 cccgccagtt gttgtgccac gcggttggga atgtaattca gctccgccat cgccgcttcc
     7921 actttttccc gcgttttcgc agaaacgtgg ctggcctggt tcaccacgcg ggaaacggtc
     7981 tgataagaga caccggcata ctctgcgaca tcgtataacg ttactggttt cacattcacc
     8041 accctgaatt gactctcttc cgggcgctat catgccatac cgcgaaaggt tttgcgccat
     8101 tcgatggtgt ccgggatctc gacgctctcc cttatgcgac tcctgcatta ggaagcagcc
     8161 cagtagtagg ttgaggccgt tgagcaccgc cgccgcaagg aatggtgcat gcaaggagat
     8221 ggcgcccaac agtcccccgg ccacggggcc tgccaccata cccacgccga aacaagcgct
     8281 catgagcccg aagtggcgag cccgatcttc cccatcggtg atgtcggcga tataggcgcc
     8341 agcaaccgca cctgtggcgc cggtgatgcc ggccacgatg cgtccggcgt agaggatcg
//
